# Supplementary material for: EDA-Fibronectin Originating from Osteoblasts Inhibits the Immune Response against Cancer
Source: PLoS Biol. 2016 Sep 21;14(9):e1002562. doi: 10.1371/journal.pbio.1002562 (PMC5031442; doi:10.1371/journal.pbio.1002562)
Supplement: S1 Data — (XLSX) [file pbio.1002562.s001.xlsx]

## Sheet: Fig 1A
Media			Cell lysates
CT	cKO		CT	cKO
4.32584	2.13478		0.0457364	0.0606204
4.9847	1.84342		0.0450779	0.0660817
3.57934	2.67897		0.0622376	0.0355914
6.2348	3.79422		0.0844397	0.05022
5.16874	3.54731		0.0489077	0.0552592
4.89642	5.36483		0.0713413	0.0782457
2.9721	2.58154		0.0704772	0.0603702
4.46567	2.59483		0.046746	0.0336993
3.99945	1.42212		0.0438533	0.0454932
7.29692	1.23863		0.0468788	0.0519885
6.19005	2.74675		0.0442118	0.0693782
4.59509	2.31981		0.10191	0.0587097
6.58722	3.38499		0.107267	0.00507626
4.58186	3.1551		0.253788	0.00455189
5.01781	0.231845		0.221251	0.00923583
3.26053	0.18864		0.31074	0.00593464
3.40838	0.318036		0.338985
2.86769	0.3626		0.0817695
2.8641			0.0816911
			0.0880302
			0.0799605
			0.0693248
			0.0599523

## Sheet: Fig 1B
CT	cKO
31773060	39326490
32817650	33123200
31163710	27973310
36038480	30080080
28639280	31718690
23068110	30314170
27768780	26451750
26637140	28441480
26463040	27622180
21762370	23993840
19673180	23291580
22200000	20950720
20200000	22200000
24400000	30800000
22600000	17000000
21800000	16800000
17800000	23200000
	21000000

## Sheet: Fig 1C
CT	cKO
0.177	0.219
0.183	0.21
0.494	0.264
0.083	0.466
0.194	0.382
0.956	0.457
0.441	0.219
0.282	0.21
0.483	0.382
0.407	0.49
0.183	0.25
0.083	0.279
0.282	0.3397
0.277	0.466
0.104	0.512
0.237	0.307
0.206	0.447
0.507	0.458
0.469	0.354
0.574	0.656
0.398	0.535
0.471	0.573
0.37	0.627
0.572	0.457
0.559	0.639
0.556	0.83
0.419	0.53
0.753	0.615

## Sheet: Fig 1D
CLP			CMP			GMP			MEP
CT	cKO		CT	cKO		CT	cKO		CT	cKO
0.075	0.007		0.069	0.1841		0.025	0.03		0.0583	0.1848
0.008	0.014		0.089	0.2191		0.044	0.0828		0.0998	0.2252
0.013	0.035		0.1981	0.313		0.04175	0.115		0.2548	0.2352
0.027	0.011		0.3475	0.1072		0.0175	0.0585		0.2802	0.1183
0.024	0.019		0.4266	0.239		0.0320625	0.0394519		0.3284	0.215
0.029	0.009		0.226	0.0784		0.064	0.091		0.204	0.054
0.0023	0.0035		0.1107	0.0883		0.09462	0.1774		0.052	0.0528
0.0033	0.00625		0.1231	0.08335		0.112678	0.219481		0.1266	0.0534
0.0024	0.038		0.0668	0.282002		0.166049	0.255404		0.1604	0.41
0.002	0.058		0.0409	0.2512		0.0113	0.209762		0.058	0.415
0.0047	0.04		0.1755	0.266504		0.0932	0.107459		0.0816	0.443
0.00294	0.039		0.1034	0.426931		0.180163	0.23315		0.09572	0.429
0.033	0.06		0.285984	0.3611		0.285984	0.2697		0.411	0.286
0.066	0.022		0.12634	0.31842		0.12634	0.1995		0.57	0.323
0.025	0.05		0.313651	0.365983		0.313651	0.282002		0.431	0.314
0.031	0.023		0.266516	0.267669		0.266516	0.2512		0.518	0.271
0.046	0.018		0.238658	0.3419		0.1399	0.426931		0.292	0.625
0.076	0.085		0.424006	0.193225		0.1206	0.3611		0.394	0.379
0.081			0.3855			0.1216			0.393
0.046			0.34163			0.1524			0.414

## Sheet: Fig 2A
CT	cKO
45.5	33
40.8	37.5
46.1	44.7
42.1	37.6
52	43.2
51	46.7
48	37.5
41.4	41.4
47.2	38.9
43.5	39.7
50.08	39.8
43.3	36.2
50.6	40.96
48.5	45.92
45.8	47.68
	33.8
	41.1

## Sheet: Fig 2B
Gr1			CD11b Gr1
CT	cKO		CT	cKO
40.7	30.6		36.5	25.4
35.4	32.1		32.4	29.1
39.9	42		34.5	37.1
39	33.1		34	28
45.7	39.9		41.3	33.4
46.7	38.2		41.9	33.1
47.3	32.5		40.8	28.8
38.9	33.7		32.5	30.4
42.2	37.2		37.2	30.6
39.1	35.5		33.9	30.9
46.96	32.5		43.76	28.1
39.8	31.3		34.9	26.6
42.7	35.68		39.5	33.84
45.5	39.92		39.9	37.36
42.8	45.52		37.4	42.24
	28.9			25.8
	34.7			31.8
4
	1
	5
	3

## Sheet: Fig 2C
mMDSC			gMDSC
CT	cKO		CT	cKO
1.3	0.8		18.1	12.5
1.5	1.3		19.8	15.8
1.1	1.9		20.3	14.8
2.7	1.1		18.6	18.8
2.3	1.1		19.2	12.4
2.5	1.1		19.8	12.7
1.7	1.3		17.7	13.9
1.6	1		17.6	17.8
2.6	1.9		20.9	17.2
2.1	3.3		16.6	12.9
1	2.1		16.1	12.7
2.5	1.9		17.4	9.9
2.9	1.1		12.1	11.5
2.5	1		16.6	13
2.5	1.8		13.4	10.8
	1.8			11.7
	1.8			14

## Sheet: Fig 2D
NK-cells			F4/80			CD11c
CT	cKO		CT	cKO		CT	cKO
0.7	0.7		11.8	13.3		3.4	2.8
0.6	0.6		9	13		2.7	2.7
0.6	0.56		13.5	12.4		2.6	2.8
0.7	0.47		11.3	11.1		4.4	3.7
0.67	1		14.1	12.5		3.7	3.9
0.47	0.63		8.871	12.9		5.2	3.5
0.53	0.57		6.489	14.6		3.6	3.8
0.47	0.33		4.512	6.935		3.8	4
0.2	0.4		13.771	8.715		3	3.6
0.27	0.33		7.5	3.986		1.4	3.3

## Sheet: Fig 2E
CFU-M			CFU-G			CFU-GM			CFU-GEMM
CT	cKO		CT	cKO		CT	cKO		CT	cKO
11	10		10	2		57	8		9	40
6	3		7	4		66	13		10	36
11	8		4	6		48	6		9	28
13	12		10	4		72	5		12	35
11	6		13	5		64	9		16	35
18	9		10	9		47	15		20	37
9	13		13	7		64	13		26	37
12	8		14	5		48	9		32	40
16	4		17	8		70	4		22	19
14	5		13	3		64	5		16	29
4	7		11	6		38	9		7	24
6	16		7	4		35	21		4	16
15	13		9	11		30	16		6	27
16	19		10	10		42	19		7	24
17	16		12	5		75	29		6	27
18	12		9	7		79	18		6	34
15	8		8	5		64	10		4	21
18	7		13	8		35	19		3	35
20	11		10	6		31	14		7	28
32	9		17	7		32	21		12	26

## Sheet: Fig 3A
Spleen absolute number			CD11b spleen			CD11b Gr1 spleen			mMDSC spleen			gMDSC spleen			NK-cells spleen			F4/80 spleen			CD11c spleen
CT	cKO		CT	cKO		CT	cKO		CT	cKO		CT	cKO		CT	cKO		CT	cKO		CT	cKO
41600000	58400000		20.1	16.3		9.2	5.4		0.53	0.46		3.3	2.4		0.4	0.7		14.7	13.8		9.9	13.6
32800000	16800000		18.9	11.4		8.3	3.9		0.64	0.49		2.9	3.1		0.5	0.5		11	9.8		4	11.6
49600000	42400000		15.5	15.4		5.7	5.1		0.9	0.48		3.2	3.2		0.5	0.6		10.3	10		14.5	5
42136000	46554000		19.8	6.2		8.6	5.3		1.35	0.98		2.3	2.1		0.5	0.62		9	9.2		11.1	12.9
40472000	42508000		6.9	5.1		5.3	2.8		0.78	0.75		3	1.7		0.67	0.3		4	5		15.9	21
41959000	42078000		6.9	5.9		5.3	3.5		0.98	0.6		2.8	2.2		0.1	0.9		14.3	3		13.7	1
41133000	37509000		8	9.9		2.8	3.7		1.1	0.7		2.4	1.7		0.3	0.349		11.7	8.4		11.5	15.3
56400000	30800000		14.1	6.3		2.9	4		0.86	0.55		3.3	2		0.467	0.481		10.8	22.2		11.5	3
55200000	54400000		15.1	10.2		5.8	1		0.84	0.52		2.5	3.2		0.509	0.349		10.6	11.8		12.1	11.9
32400000	28400000		20.5	8.3		4	5		0.94	0.7		3.3	2.4		0.348	0.227		11.2	11.3		14	14.5
	42030000			9.2			3			0.74			1.5			0.368			1			16
																					4
																		4
																						1
																						5
																						3
																			1
																			5
																			3

[truncated: 50 more sheets: Fig 3B, Fig 4A, Fig 4B, Fig 4C, Fig 5B, Fig 5C, Fig 5D, Fig 6A, Fig 6B, Fig 6C, Fig 7A, Fig 7B, Fig 7C, Fig 7D, Fig 7E, Fig 7F, Fig 8A, Fig 8B, Fig 8C, Fig 9A …]
